# Supplementary material for: Who has sheds? Exploring practices and determinants of overnight housing for backyard poultry in rural Bangladesh to inform an intervention to limit exposure to poultry and poultry feces
Source: PLOS Glob Public Health. 2025 Jul 22;5(7):e0004929. doi: 10.1371/journal.pgph.0004929 (PMC12282905; doi:10.1371/journal.pgph.0004929)
Supplement: S2 Data — (XLSX) [file pgph.0004929.s002.xlsx]

## Sheet: Data
Interview #	Division	Age	Sex (F/M)	Education	Chickens	Ducks	Pigeons	Others	Poultry housing location	Poultry housing type	Poultry housing type	Poultry housing cost	Poultry housing made by…	Dwelling type	Drinking water source	Transcription Status	Transcribed by	English Transcript
1	Dhaka	50	F	3	1	1	0	0	1	Shed	Brick and cement shed	.	Skilled worker	Corrugated iron	Tube Well	Given for transcription	Nargis	None
2	Dhaka	31	F	6	4	12	0	0	1	Shed	Mud shed	0	Female poultry-raiser	Mud	Tube Well	Given for transcription	Nargis	None
3	Dhaka	40	F	5	16	0	0	0	1	Shed	Latrine pit lining ring shed	900	Purchased	Pucca	Tube Well	Given for transcription	Shirin	None
4	Dhaka	36	F	5	11	4	0	6	3	Shed and barricade	Latrine pit lining ring shed / Room of dwelling with corrugated iron door (inside)	700 / 1500	Purchased / Male household member	Corrugated iron	Tube Well	Given for transcription	Shirin	None
5	Dhaka	22	F	.	2	0	14	0	1	Shed	Brick, concrete/cement, sand shed	2000	Skilled worker	Pucca	Tube Well	Given for transcription	Salma	None
6	Dhaka	45	F	.	2	0	0	0	1	Shed	Latrine pit lining ring shed	1000	Purchased	Corrugated iron	Tube Well	Given for transcription	Al Amin	None
7	Dhaka	32	F	.	5	2	0	0	1	Shed	Brick and corrugated iron shed	3000	Male household member	Corrugated iron and mud	Tube Well	Given for transcription	Shirin	None
8	Dhaka	35	M	.	13	0	0	0	1	Shed	Brick, wood, concrete/cement	4000	Skilled worker	Corrugated iron and mud	Tube Well	Given for transcription	Shirin	None
9	Mymensingh	48	F	0	9	1	0	0	1	Shed	Corrugated iron, wood shed	3000	Male household member	Corrugated iron	Tube Well	Given for transcription	Nargis	None
10	Mymensingh	35	F	0	5	0	0	0	1	Shed	Corrugated iron, net shed	2500	Male household member and female poultry-raiser	Corrugated iron and mud	Tube Well	Given for transcription	Nargis	None
11	Mymensingh	20	F	0	18	1	0	0	2	Barricade and cages	Bamboo barricade and cages, inside	150	Male household member	Corrugated iron	.	Given for transcription	Sumaiya	None
12	Mymensingh	25	F	9	8	0	0	0	2	Barricade	Brick barricade, inside	.	Female poultry-raiser	Corrugated iron	Tube Well	Given for transcription	Sumaiya	None
13	Sylhet	32	F	5	6	0	0	0	1	Shed	Wood, corrugated iron	5000	Skilled worker	Corrugated iron	Tube Well	Given for transcription	Shirin	None
14	Sylhet	38	M	5	25	5	8	0	1	Shed	Wood, corrugated iron, concrete/cement	2000-2500	Skilled worker	Corrugated iron	Deep Tube Well	Given for transcription	Shirin	None
15	Khulna	30	F	0	0	16	0	0	1	Shed	Wood, net shed	1500-2000	Skilled worker	Corrugated iron	Rain Water	Given for transcription	Shifat	None
16	Khulna	26	F	9	15	11	0	0	1	Sheds	1) Mud shed 2) Brick, concrete/cement, sand shed	2500-3500	Male household member	Pucca	Deep Tube Well	Given for transcription	Al Amin	None
17	Khulna	25	F	2	5	4	4	0	1	Sheds	1) Wood shed 2) Conrete/cement shed	.	Male household member	Corrugated iron and mud	Tube Well	Given for transcription	Al Amin	None
18	Khulna	30	F	0	10	0	0	0	1	Shed	Brick, mud shed	.	.	Mud	Tube Well	Given for transcription	Al Amin	None
19	Khulna	20	F	5	0	0	0	2	1	.	.	.	.	Pucca	Tube Well	Given for transcription	Al Amin	None
20	Rajshahi	51	F	0	7	4	0	5	1	Shed	Wood, corrugated iron shed	400	Purchased	Pucca	Tube Well	Given for transcription	Al Amin	None
21	Rajshahi	42 / 25	F / F	9 / 16	11	0	0	0	3	Sheds	1) Brick, sand, concrete/cement 2) Wood, corrugated iron shed (inside)	1000 / 1600-2000	.	Semi-pucca	Tube Well	Given for transcription	Al Amin	None
22	Rajshahi	29	F	15	5	0	0	2	1	Shed	Wood shed	300-350	Purchased	Pucca	Tube Well	Given for transcription	Al Amin	None
23	Rajshahi	22	F	4	7	2	0	3	1	Shed	Wood shed	200-300	Purchased	Mud	Tube Well	Given for transcription	Al Amin	None
24	Mymensingh	99	F	.	9	2	0	0	2	Cages	Cages under storage area	.	Purchased	.	.	Given for transcription	Shifat	None
25	Mymensingh	99	F	.	7	1	0	0	3	Shed and cages	1) Corrugated iron shed 2) Cage under storage area	500 / .	. / Male household member	.	.	Given for transcription	Robi	None
26	Mymensingh	99	F	.	0	2	0	0	2	Cage	Cage under storage area	.	.	.	.	Given for transcription	Aminul	None
27	Mymensingh	99	F	.	2	0	0	0	2	Cage	Cage under bed	.	.	.	.	Given for transcription	Al Amin	None

## Sheet: Codebook
Poultry housing location
1	Separate from household dwelling
2	Inside household dwelling
3	Both separate from and inside household dwelling
