# Supplementary material for: Who has sheds? Exploring practices and determinants of overnight housing for backyard poultry in rural Bangladesh to inform an intervention to limit exposure to poultry and poultry feces
Source: PLOS Glob Public Health. 2025 Jul 22;5(7):e0004929. doi: 10.1371/journal.pgph.0004929 (PMC12282905; doi:10.1371/journal.pgph.0004929)
Supplement: S3 Data — (XLSX) [file pgph.0004929.s003.xlsx]

## Sheet: Data
Interview #	Division	Tin	Mud	Net	Bamboo
1	Dhaka	(-) Hot interior		(-) Would let rain in during the rainy season	(-) Would let rain in during the rainy season
1	Dhaka			(+) Ventilation	(+) Ventilation
1	Dhaka			(-) Looks like it is for a farm (commercial poultry)
2	Dhaka	(+) Overall, likes		(-) Looks like it is for a farm (commercial poultry)	(-) Overall, not interested in this design
2	Dhaka			(+) Can lock
2	Dhaka	(+) Easy to clean		(+) Can use roof for keeping utensils
2	Dhaka	(-) High-cost		(+/-) Might be good for keeping many poultry but not a small number of birds
3	Dhaka	(-) Ventilation		(+) Liked, overall, said she could make	(+) Easy to clean
3	Dhaka				(+) Ventilation
3	Dhaka			(+) Easy to clean
3	Dhaka			(+) Safe from predators
3	Dhaka			(+) Ventilation
4	Dhaka	(-) Hot interior	(+) Safe from predators	(+) Ventilation	(-) Difficult to build in her area
4	Dhaka			(+) Safe from predators	(-) Would let rain in during the rainy season
4	Dhaka	(+) Can lock		(-) Would let rain in during the rainy season	(+) Cool interior
5	Dhaka		(-) Not safe from predators	(-) Not safe from predators	(-) Not safe from predators
5	Dhaka	(+) Safe from predators	(+) Cool interior	(-) Not safe from predators
5	Dhaka		(-) Will fall apart in rain
6	Dhaka	(-) Poultry feces will rust it	(-) Not safe from predators	(+) Durability	(-) Not safe from predators
6	Dhaka	(+) Safe from predators		(-) High cost
6	Dhaka	(-) Wood will break from getting wet from feces	(-) Could not identify any benefits	(+) Easy to clean
6	Dhaka	(-) High-cost		(+) Safe from predators
6	Dhaka	(-) Bugs will eat out tin and wood		(+) Secure
6	Dhaka			(+) Ventilation
7	Dhaka	(-) Hard to clean	(-) Ventilation	(+) Size	(-) Maintenace of bamboo
7	Dhaka			(+) Safe from predators	(-) Not safe from predators
7	Dhaka	(+) Cool interior	(-) Will fall apart in rain	(+) Ventilation	(+) Easy to clean
7	Dhaka	(-) Ventilation	(-) Could not identify any benefits	(+) Easy to clean	(+) Ventilation
7	Dhaka			(-) Would let rain in during the rainy season
8	Dhaka	(-) May fly away during stormy days	(-) Will fall apart in rain	(+) Ventilation	(-) Not safe from predators
8	Dhaka	(-) Ventilation	(-) Not safe from predators	(-) Would need to clean more frequently because of smell
9	Mymensingh	(+) Easy to clean	(+) Natural	(+) Ventilation	(-) Not safe from predators
9	Mymensingh	(+) Safe from predators	(+) Cool interior	(-) High cost
9	Mymensingh	(+) Can keep all the poultry together in the shed at night	(+) Low-cost	(-) Not safe from predators
9	Mymensingh	(+) Strong and heavy	(+) Safe from predators	(+) Mosquitos won't bite birds
9	Mymensingh		(-) Ventilation
10	Mymensingh			(+) Safe from predators	(-) Not safe from predators
11	Mymensingh	(+) Safe from predators	(-) Ventilation	(+) Ventilation	(+) Ventilation
11	Mymensingh	(-) Ventilation	(+) Strong
12	Mymensingh	(-) Hot interior	(-) Will fall apart in rain	(+) Ventilation	(-) Not safe from predators
12	Mymensingh	(+) Safe from predators	(+) Cool interior	(-) Not safe from predators
12	Mymensingh		(+) Safe from predators	(-) Would let rain in during the rainy season
13	Sylhet		(-) Ventilation	(+) Safe from predators	(-) Not safe from predators
13	Sylhet		(-) Will fall apart in rain	(-) Would let cold in during winter	(-) Would let rain in during the rainy season
14	Sylhet	(-) Ventilation	(-) Difficult to clean	(-) Single compartment	(-) Hard to clean
14	Sylhet	(-) Single compartment	(+) Warm interior in winter	(+) Ventilation	(-) Not safe from predators
14	Sylhet	(-) Poultry would all be together	(-) Single compartment
16	Khulna	(-) Hot interior (summer)	(-) Ventilation	(+) Ventilation	(-) Maintenace of bamboo
16	Khulna	(-) Cold interior (winter)	(-) Durability	(-) Size	(+) Ventilation
16	Khulna	(-) Ventilation	(+) Low-cost	(-) High cost
17	Khulna	(-) Ventilation	(-) Ventilation	(+) Ventilation	(+) Ventilation
17	Khulna			(+) Safe from predators
18	Khulna	(-) Ventilation	(-) Ventilation	(-) Ventilation	(+) Ventilation
18	Khulna	(-) Hot interior	(-) Hot interior	(-) Size
19	Khulna	(-) Ventilation	(-) Ventilation		(+) Ventilation
20	Rajshahi	(+) Safe from predators	(-) Hot interior	(-) Would let rain in during the rainy season	(-) Not safe from predators
20	Rajshahi	(+) Safe from thieves	(+) Easy to clean		(-) Not safe from thieves
20	Rajshahi	(+) Easy to clean	(-) Cold interior (winter)
20	Rajshahi	(-) Hot interior	(+) Safe from predators
20	Rajshahi	(-) Needs to be locked
21	Rajshahi	(-) Ventilation	(-) Ventilation	(-) Would let cold in during winter	(-) Not safe from predators
21	Rajshahi	(+) Safe from thieves			(-) Not safe from thieves
21	Rajshahi	(+) Size	(+) Low-cost	(+) Ventilation	(-) Would let cold in during winter
21	Rajshahi	(-) Hot interior	(-) Will fall apart in rain	(-) High cost
22	Rajshahi	(+) Safe from predators	(+) Cool interior	(+) Safe from predators	(-) Not safe from predators
22	Rajshahi	(-) Hot interior	(-) Ventilation	(+) Size	(-) Would let cold in during winter
22	Rajshahi			(+) Can lock
23	Rajshahi	(-) Hot interior	(+) Cool interior	(+) Easy to clean	(-) Durability
23	Rajshahi	(+) Durability	(-) Ventilation	(-) Needs to be locked	(-) Hard to clean
23	Rajshahi	(+) Size	(-) Not safe from predators	(+) Ventilation	(+) Ventilation
25	Mymensingh	(+) Safe from predators	(-) Will fall apart in rain		(-) Would let rain and cold in
25	Mymensingh	(-) Hot interior	(-) Not safe from predators	(-) Would let cold in during winter	(+) Easy to clean
25	Mymensingh	(-) Ventilation	(-) Ventilation	(+) Ventilation	(+) Ventilation
